# Supplementary material for: High-Resolution Magic Angle Spinning (HRMAS) NMR Identifies Oxidative Stress and Impairment of Energy Metabolism by Zearalenone in Embryonic Stages of Zebrafish (Danio rerio), Olive Flounder (Paralichthys olivaceus) and Yellowtail Snapper (Ocyurus chrysurus)
Source: Toxins (Basel). 2023 Jun 15;15(6):397. doi: 10.3390/toxins15060397 (PMC10304933; doi:10.3390/toxins15060397)
Supplement: Supplementary file 1 [file toxins-15-00397-s001.zip]

Archive with 1 entries (1 files):
- toxins-2408113-supplementary.pdf
